# Supplementary material for: Conservation and divergence of regulatory architecture in nitrate-responsive plant gene circuits
Source: Plant Cell. 2025 May 22;37(6):koaf124. doi: 10.1093/plcell/koaf124 (PMC12205479; doi:10.1093/plcell/koaf124)
Supplement: koaf124_Supplementary_Data [file koaf124_supplementary_data.zip]

Archive with 8 entries (8 files):
- SupplementaryFileS3.pdf
- Author_Revisions_Checklist_SB.pdf
- CombinedSupplementalData_04_02_2025_REPLACEMENT.pdf
- Supplementary Dataset 1.pdf
- Supplementary Dataset 2.pdf
- Supplementary File S1.pdf
- Supplementary Files S2.pdf
- Supplementary Files S4.pdf
